# Supplementary material for: Symptoms of Anxiety, Depression, and Post-Traumatic Stress Disorder in Health Care Personnel in Norwegian ICUs during the First Wave of the COVID-19 Pandemic, a Prospective, Observational Cross-Sectional Study
Source: Int J Environ Res Public Health. 2022 Jun 8;19(12):7010. doi: 10.3390/ijerph19127010 (PMC9222786; doi:10.3390/ijerph19127010)
Supplement: Supplementary file 1 [file ijerph-19-07010-s001.zip]

Archive with 1 entries (1 files):
- ijerph-1732152-supplementary.pdf
